# Supplementary material for: Metavac-RSV mucosal bivalent vaccine candidate protects cotton rats against pneumoviruses and is produced using serum-free cell culture in bioreactor
Source: NPJ Vaccines. 2025 Aug 22;10:202. doi: 10.1038/s41541-025-01231-9 (PMC12373873; doi:10.1038/s41541-025-01231-9)
Supplement: Supplementary file 2 — Supplementary Table [file 41541_2025_1231_MOESM2_ESM.xlsx]

## Sheet: Feuil1
Supplementary table 1
CDS	Nucleic			Amino Acid			Alternative Frequency
Name	Position(1)	Ref	Alt	Position(2)	Ref	Alt	P+1	P+4(3)	P+6(3)
HMPV-N	1333	G	C	178	V	L	-	-	0.03
HMPV-P	2297	G	C	96	E	D	0.06	0.06	0.06
	2297	G	T	96	E	D	0.05	0.05	0.04
	2678	A	G	223	I	M	-	-	0.04
HMPV-M	3003	A	G	31	D	G	-	0.09	0.13
	3108	A	G	66	Y	C	0.07	0.25	0.28
	3686	A	G	259	R	G	0.07	0.13	0.10
HMPV-F	4694	A	G	294	E	G	-	0.12	0.25
	5115	G	T	434	Q	H	-	0.09	0.19
	5211	C	A	466	S	R	-	-	0.07
	5365	A	G	518	K	E	-	-	0.04
RSV-F	5668	A	G	65	K	R	-	-	0.07
	7126	A	C	551	K	T	-	-	0.04
	7199	A	T	575	*	YLIKNKVN*	0.09	0.19	0.24
HMPV-M2_1	7345	G	C	20	E	D	0.04	0.04	0.04
	7347	G	A	21	C	Y	0.04	0.04	0.04
HMPV-L	11995	G	T	1011	S	I	-	0.03	-
(1) First position is at the beginning of Metavac®-RSV genome
(2) First position is at the beginning of each protein sequence
(3) Mean frequency of two independent lineages
